# Supplementary material for: Replacing mechanical protection with colorful faces–twice: parallel evolution of the non-operculate marine worm-snail genera Thylacodes (Guettard, 1770) and Cayo n. gen. (Gastropoda: Vermetidae)
Source: PeerJ. 2023 Oct 9;11:e15854. doi: 10.7717/peerj.15854 (PMC10569170; doi:10.7717/peerj.15854)
Supplement: Supplemental Information 1 [file peerj-11-15854-s001.xlsx]

## Sheet: Cited specimens 
Species Names	Museum Acronym	Catalog Number	Status	Weblink	transferred to
Cayo brunneimaculatus n. sp.	FMNH	327187	Holotype	https://collections-zoology.fieldmuseum.org/catalogue/1825938	USNM 1688732
Cayo brunneimaculatus n. sp.	FMNH	326933	Paratype(s)	https://collections-zoology.fieldmuseum.org/catalogue/1825545
Cayo galbinus n. sp.	FMNH	392794	Holotype	https://collections-zoology.fieldmuseum.org/catalogue/4621230	USNM 1688730
Cayo galbinus n. sp.	FMNH	327144	Paratype(s)	https://collections-zoology.fieldmuseum.org/catalogue/1825870
Cayo galbinus n. sp.	FMNH	327173	Paratype(s)	https://collections-zoology.fieldmuseum.org/catalogue/1825915
Cayo galbinus n. sp.	FMNH	327175	Paratype(s)	https://collections-zoology.fieldmuseum.org/catalogue/1825918
Cayo galbinus n. sp.	FMNH	327183	Paratype(s)	https://collections-zoology.fieldmuseum.org/catalogue/1825929
Cayo galbinus n. sp.	FMNH	327188	Paratype(s)	https://collections-zoology.fieldmuseum.org/catalogue/1825939
Cayo galbinus n. sp.	FMNH	327190	Paratype(s)	https://collections-zoology.fieldmuseum.org/catalogue/1825941
Cayo galbinus n. sp.	FMNH	339499	Paratype(s)	https://collections-zoology.fieldmuseum.org/catalogue/4621326
Cayo galbinus n. sp.	FMNH	327151	Paratype(s)	https://collections-zoology.fieldmuseum.org/catalogue/1825880
Cayo margarita n. sp.	FMNH	326730	Holotype	https://collections-zoology.fieldmuseum.org/catalogue/704932
Cayo margarita n. sp.	FMNH	314533	Paratype(s)	https://collections-zoology.fieldmuseum.org/catalogue/367069
Cayo margarita n. sp.	FMNH	315561	Paratype(s)	https://collections-zoology.fieldmuseum.org/catalogue/163545
Cayo margarita n. sp.	FMNH	327379	Paratype(s)	https://collections-zoology.fieldmuseum.org/catalogue/4622609
Cayo margarita n. sp.	FMNH	327387	Paratype(s)	https://collections-zoology.fieldmuseum.org/catalogue/4621558
Cayo margarita n. sp.	FMNH	344624	Paratype(s)	https://collections-zoology.fieldmuseum.org/catalogue/4621559
Cayo margarita n. sp.	FMNH	344631	Paratype(s)	https://collections-zoology.fieldmuseum.org/catalogue/4622276
Cayo margarita n. sp.	FMNH	344632	Paratype(s)	https://collections-zoology.fieldmuseum.org/catalogue/4622600
Cayo margarita n. sp.	FMNH	290118	Paratype(s)	https://collections-zoology.fieldmuseum.org/catalogue/579275
Cayo margarita n. sp.	FMNH	327380		https://collections-zoology.fieldmuseum.org/catalogue/4629744
Cayo refulgens n. sp.	FMNH	327193	Holotype	https://collections-zoology.fieldmuseum.org/catalogue/1825944	USNM 1688731
Cayo refulgens n. sp.	FMNH	326929	Paratype(s)	https://collections-zoology.fieldmuseum.org/catalogue/1825541
Cayo refulgens n. sp.	FMNH	327171	Paratype(s)	https://collections-zoology.fieldmuseum.org/catalogue/1825910
Cayo refulgens n. sp.	FMNH	327009		https://collections-zoology.fieldmuseum.org/catalogue/1825702
Cayo cf. refulgens n. sp.	FMNH	335073		https://collections-zoology.fieldmuseum.org/catalogue/2173810
Ceraesignum maximum (G. B. Sowerby I, 1825)	FMNH	318221		https://collections-zoology.fieldmuseum.org/catalogue/591617
Cupolaconcha guana Golding et al., 2014	FMNH	327154		https://collections-zoology.fieldmuseum.org/catalogue/1825887
Dendropoma nebulosum (Dillwyn, 1817)	FMNH	315538		https://collections-zoology.fieldmuseum.org/catalogue/158208
Eualetes tulipa (Rousseau in Chenu, 1843)	FMNH	318223		https://collections-zoology.fieldmuseum.org/catalogue/591622
Novastoa pholetor Golding et al., 2014	FMNH	327172		https://collections-zoology.fieldmuseum.org/catalogue/1825913
Petaloconchus varians (d'Orbigny, 1839)	FMNH	327246		https://collections-zoology.fieldmuseum.org/catalogue/1826215
Thylacodes bermudensis n. sp.	FMNH	327106	Paratype(s)	https://collections-zoology.fieldmuseum.org/catalogue/1825728
Thylacodes bermudensis n. sp.	FMNH	327244	Paratype(s)	https://collections-zoology.fieldmuseum.org/catalogue/1826210
Thylacodes bermudensis n. sp.	FMNH	337197	Paratype(s)	https://collections-zoology.fieldmuseum.org/catalogue/2369713
Thylacodes bermudensis n. sp.	FMNH	337198	Paratype(s)	https://collections-zoology.fieldmuseum.org/catalogue/2369721
Thylacodes bermudensis n. sp.	FMNH	337199	Paratype(s)	https://collections-zoology.fieldmuseum.org/catalogue/2369975
Thylacodes bermudensis n. sp.	FMNH	337200	Paratype(s)	https://collections-zoology.fieldmuseum.org/catalogue/2369976
Thylacodes bermudensis n. sp.	FMNH	337201	Paratype(s)	https://collections-zoology.fieldmuseum.org/catalogue/2369977
Thylacodes bermudensis n. sp.	FMNH	337202	Paratype(s)	https://collections-zoology.fieldmuseum.org/catalogue/2369979
Thylacodes bermudensis n. sp.	FMNH	337203	Paratype(s)	https://collections-zoology.fieldmuseum.org/catalogue/2369981
Thylacodes bermudensis n. sp.	FMNH	337204	Paratype(s)	https://collections-zoology.fieldmuseum.org/catalogue/2369982
Thylacodes bermudensis n. sp.	FMNH	337205	Paratype(s)	https://collections-zoology.fieldmuseum.org/catalogue/2369984
Thylacodes bermudensis n. sp.	FMNH	337206	Paratype(s)	https://collections-zoology.fieldmuseum.org/catalogue/2369985
Thylacodes bermudensis n. sp.	FMNH	337207	Paratype(s)	https://collections-zoology.fieldmuseum.org/catalogue/2369986
Thylacodes bermudensis n. sp.	FMNH	337208	Paratype(s)	https://collections-zoology.fieldmuseum.org/catalogue/2369987
Thylacodes bermudensis n. sp.	FMNH	337209	Paratype(s)	https://collections-zoology.fieldmuseum.org/catalogue/2369989
Thylacodes bermudensis n. sp.	FMNH	337210	Paratype(s)	https://collections-zoology.fieldmuseum.org/catalogue/2370219
Thylacodes bermudensis n. sp.	FMNH	337425	Paratype(s)	https://collections-zoology.fieldmuseum.org/catalogue/2369702
Thylacodes bermudensis n. sp.	FMNH	337430	Paratype(s)	https://collections-zoology.fieldmuseum.org/catalogue/2370316
Thylacodes bermudensis n. sp.	FMNH	337431	Paratype(s)	https://collections-zoology.fieldmuseum.org/catalogue/2370318
Thylacodes bermudensis n. sp.	FMNH	337432	Paratype(s)	https://collections-zoology.fieldmuseum.org/catalogue/2370322
Thylacodes bermudensis n. sp.	FMNH	337433	Paratype(s)	https://collections-zoology.fieldmuseum.org/catalogue/2370330
Thylacodes bermudensis n. sp.	FMNH	337434	Paratype(s)	https://collections-zoology.fieldmuseum.org/catalogue/2370350
Thylacodes bermudensis n. sp.	FMNH	337435	Paratype(s)	https://collections-zoology.fieldmuseum.org/catalogue/2370356
Thylacodes bermudensis n. sp.	FMNH	337436	Paratype(s)	https://collections-zoology.fieldmuseum.org/catalogue/2370364
Thylacodes bermudensis n. sp.	FMNH	337437	Paratype(s)	https://collections-zoology.fieldmuseum.org/catalogue/2370413
Thylacodes bermudensis n. sp.	FMNH	337438	Paratype(s)	https://collections-zoology.fieldmuseum.org/catalogue/2370420
Thylacodes bermudensis n. sp.	FMNH	337439	Paratype(s)	https://collections-zoology.fieldmuseum.org/catalogue/2370423
Thylacodes bermudensis n. sp.	FMNH	337440	Paratype(s)	https://collections-zoology.fieldmuseum.org/catalogue/2370485
Thylacodes bermudensis n. sp.	FMNH	337444	Paratype(s)	https://collections-zoology.fieldmuseum.org/catalogue/2370660
Thylacodes bermudensis n. sp.	FMNH	337470	Paratype(s)	https://collections-zoology.fieldmuseum.org/catalogue/2370767
Thylacodes bermudensis n. sp.	FMNH	337471	Paratype(s)	https://collections-zoology.fieldmuseum.org/catalogue/2370773
Thylacodes bermudensis n. sp.	FMNH	337472	Paratype(s)	https://collections-zoology.fieldmuseum.org/catalogue/2370778
Thylacodes bermudensis n. sp.	FMNH	337473	Paratype(s)	https://collections-zoology.fieldmuseum.org/catalogue/2370780
Thylacodes bermudensis n. sp.	FMNH	337474	Paratype(s)	https://collections-zoology.fieldmuseum.org/catalogue/2370782
Thylacodes bermudensis n. sp.	FMNH	337683	Paratype(s)	https://collections-zoology.fieldmuseum.org/catalogue/2370783
Thylacodes bermudensis n. sp.	FMNH	337684	Paratype(s)	https://collections-zoology.fieldmuseum.org/catalogue/2370784
Thylacodes bermudensis n. sp.	FMNH	337704	Paratype(s)	https://collections-zoology.fieldmuseum.org/catalogue/2371290
Thylacodes bermudensis n. sp.	FMNH	337711	Paratype(s)	https://collections-zoology.fieldmuseum.org/catalogue/2371299
Thylacodes bermudensis n. sp.	FMNH	337745	Paratype(s)	https://collections-zoology.fieldmuseum.org/catalogue/2371479
Thylacodes bermudensis n. sp.	FMNH	337746	Paratype(s)	https://collections-zoology.fieldmuseum.org/catalogue/2371491
Thylacodes bermudensis n. sp.	FMNH	337747	Paratype(s)	https://collections-zoology.fieldmuseum.org/catalogue/2371499
Thylacodes bermudensis n. sp.	FMNH	337748	Paratype(s)	https://collections-zoology.fieldmuseum.org/catalogue/2371503
Thylacodes bermudensis n. sp.	FMNH	337749	Paratype(s)	https://collections-zoology.fieldmuseum.org/catalogue/2371504
Thylacodes bermudensis n. sp.	FMNH	337750	Paratype(s)	https://collections-zoology.fieldmuseum.org/catalogue/2371531
Thylacodes bermudensis n. sp.	FMNH	337751	Paratype(s)	https://collections-zoology.fieldmuseum.org/catalogue/2371535
Thylacodes bermudensis n. sp.	FMNH	337752	Paratype(s)	https://collections-zoology.fieldmuseum.org/catalogue/2371538
Thylacodes bermudensis n. sp.	FMNH	337753	Paratype(s)	https://collections-zoology.fieldmuseum.org/catalogue/2371540
Thylacodes bermudensis n. sp.	FMNH	337754	Paratype(s)	https://collections-zoology.fieldmuseum.org/catalogue/2371541
Thylacodes bermudensis n. sp.	FMNH	337755	Paratype(s)	https://collections-zoology.fieldmuseum.org/catalogue/2371544
Thylacodes bermudensis n. sp.	FMNH	337763	Paratype(s)	https://collections-zoology.fieldmuseum.org/catalogue/2371641
Thylacodes bermudensis n. sp.	FMNH	337764	Paratype(s)	https://collections-zoology.fieldmuseum.org/catalogue/2371642
Thylacodes bermudensis n. sp.	FMNH	337765	Paratype(s)	https://collections-zoology.fieldmuseum.org/catalogue/2371816
Thylacodes bermudensis n. sp.	FMNH	337766	Paratype(s)	https://collections-zoology.fieldmuseum.org/catalogue/2371827
Thylacodes bermudensis n. sp.	FMNH	337767	Paratype(s)	https://collections-zoology.fieldmuseum.org/catalogue/2371833
Thylacodes bermudensis n. sp.	FMNH	337768	Paratype(s)	https://collections-zoology.fieldmuseum.org/catalogue/2371863
Thylacodes bermudensis n. sp.	FMNH	337769	Paratype(s)	https://collections-zoology.fieldmuseum.org/catalogue/2371870
Thylacodes bermudensis n. sp.	FMNH	337770	Paratype(s)	https://collections-zoology.fieldmuseum.org/catalogue/2371878
Thylacodes bermudensis n. sp.	FMNH	337771	Paratype(s)	https://collections-zoology.fieldmuseum.org/catalogue/2371885
Thylacodes bermudensis n. sp.	FMNH	337772	Paratype(s)	https://collections-zoology.fieldmuseum.org/catalogue/2371891
Thylacodes bermudensis n. sp.	FMNH	337773	Paratype(s)	https://collections-zoology.fieldmuseum.org/catalogue/2371900
Thylacodes bermudensis n. sp.	FMNH	337774	Paratype(s)	https://collections-zoology.fieldmuseum.org/catalogue/2371928
Thylacodes bermudensis n. sp.	FMNH	337775	Paratype(s)	https://collections-zoology.fieldmuseum.org/catalogue/2371930
Thylacodes bermudensis n. sp.	FMNH	337821		https://collections-zoology.fieldmuseum.org/catalogue/2377452
Thylacodes bermudensis n. sp.	FMNH	337822		https://collections-zoology.fieldmuseum.org/catalogue/2377453
Thylacodes bermudensis n. sp.	FMNH	337823	Paratype(s)	https://collections-zoology.fieldmuseum.org/catalogue/2377455
Thylacodes bermudensis n. sp.	FMNH	337824		https://collections-zoology.fieldmuseum.org/catalogue/2377456
Thylacodes bermudensis n. sp.	FMNH	337825		https://collections-zoology.fieldmuseum.org/catalogue/2377457
Thylacodes bermudensis n. sp.	FMNH	337828	Paratype(s)	https://collections-zoology.fieldmuseum.org/catalogue/2377459
Thylacodes bermudensis n. sp.	FMNH	337830	Paratype(s)	https://collections-zoology.fieldmuseum.org/catalogue/2377461
Thylacodes bermudensis n. sp.	FMNH	337837	Paratype(s)	https://collections-zoology.fieldmuseum.org/catalogue/2377475
Thylacodes bermudensis n. sp.	FMNH	337838	Paratype(s)	https://collections-zoology.fieldmuseum.org/catalogue/2377477
Thylacodes bermudensis n. sp.	FMNH	337839	Paratype(s)	https://collections-zoology.fieldmuseum.org/catalogue/2377478
Thylacodes bermudensis n. sp.	FMNH	337842	Paratype(s)	https://collections-zoology.fieldmuseum.org/catalogue/2377480	BAMZ 2023-326-004
Thylacodes bermudensis n. sp.	FMNH	337843	Paratype(s)	https://collections-zoology.fieldmuseum.org/catalogue/2377482
Thylacodes bermudensis n. sp.	FMNH	337845	Paratype(s)	https://collections-zoology.fieldmuseum.org/catalogue/2377485
Thylacodes bermudensis n. sp.	FMNH	337846	Paratype(s)	https://collections-zoology.fieldmuseum.org/catalogue/2377486
Thylacodes bermudensis n. sp.	FMNH	337847	Paratype(s)	https://collections-zoology.fieldmuseum.org/catalogue/2377487
Thylacodes bermudensis n. sp.	FMNH	392795	Holotype	https://collections-zoology.fieldmuseum.org/catalogue/4621446	BAMZ 2023-326-003
Thylacodes bermudensis n. sp.	FMNH	392796	Paratype(s)	https://collections-zoology.fieldmuseum.org/catalogue/4621453	BAMZ 2023-326-003
Thylacodes bermudensis n. sp.	FMNH	327131		https://collections-zoology.fieldmuseum.org/catalogue/1825740
Thylacodes bermudensis n. sp.	FMNH	327215		https://collections-zoology.fieldmuseum.org/catalogue/1826118
Thylacodes bermudensis n. sp.	FMNH	337840		https://collections-zoology.fieldmuseum.org/catalogue/2377479
Thylacodes bermudensis n. sp.	FMNH	337841		https://collections-zoology.fieldmuseum.org/catalogue/2377481
Thylacodes decussatus (Gmelin, 1791)	FMNH	289840		https://collections-zoology.fieldmuseum.org/catalogue/578990
Thylacodes decussatus (Gmelin, 1791)	FMNH	326924		https://collections-zoology.fieldmuseum.org/catalogue/1825535
Thylacodes decussatus (Gmelin, 1791)	FMNH	326927		https://collections-zoology.fieldmuseum.org/catalogue/1825539
Thylacodes decussatus (Gmelin, 1791)	FMNH	326937		https://collections-zoology.fieldmuseum.org/catalogue/1825549
Thylacodes decussatus (Gmelin, 1791)	FMNH	327084		https://collections-zoology.fieldmuseum.org/catalogue/1825412
Thylacodes decussatus (Gmelin, 1791)	FMNH	327085		https://collections-zoology.fieldmuseum.org/catalogue/1825413
Thylacodes decussatus (Gmelin, 1791)	FMNH	327086		https://collections-zoology.fieldmuseum.org/catalogue/1825414
Thylacodes decussatus (Gmelin, 1791)	FMNH	327143		https://collections-zoology.fieldmuseum.org/catalogue/1825869
Thylacodes decussatus (Gmelin, 1791)	FMNH	327150		https://collections-zoology.fieldmuseum.org/catalogue/1825879
Thylacodes decussatus (Gmelin, 1791)	FMNH	327156		https://collections-zoology.fieldmuseum.org/catalogue/1825891
Thylacodes decussatus (Gmelin, 1791)	FMNH	327164		https://collections-zoology.fieldmuseum.org/catalogue/1825902
Thylacodes decussatus (Gmelin, 1791)	FMNH	327179		https://collections-zoology.fieldmuseum.org/catalogue/1825924
Thylacodes decussatus (Gmelin, 1791)	FMNH	327180		https://collections-zoology.fieldmuseum.org/catalogue/1825925
Thylacodes decussatus (Gmelin, 1791)	FMNH	327243		https://collections-zoology.fieldmuseum.org/catalogue/1826207
Thylacodes decussatus (Gmelin, 1791)	FMNH	328277		https://collections-zoology.fieldmuseum.org/catalogue/2004331
Thylacodes decussatus (Gmelin, 1791)	FMNH	344666		https://collections-zoology.fieldmuseum.org/catalogue/4629733
Thylacodes decussatus (Gmelin, 1791)	FMNH	343312		https://collections-zoology.fieldmuseum.org/catalogue/2946969
Thylacodes decussatus (Gmelin, 1791)	FMNH	290119		https://collections-zoology.fieldmuseum.org/catalogue/579276
Thylacodes decussatus (Gmelin, 1791)	FMNH	327080		https://collections-zoology.fieldmuseum.org/catalogue/1825162
Thylacodes decussatus (Gmelin, 1791)	FMNH	327089		https://collections-zoology.fieldmuseum.org/catalogue/1825415
Thylacodes decussatus (Gmelin, 1791)	FMNH	315949		https://collections-zoology.fieldmuseum.org/catalogue/379060
Thylacodes squamigerus (Carpenter, 1857)	FMNH	318997		https://collections-zoology.fieldmuseum.org/catalogue/707551
Thylacodes vandyensis Bieler et al., 2017	FMNH	328529	Paratype	https://collections-zoology.fieldmuseum.org/catalogue/2905792
Vermetus bieleri Scuderi et al., 2017	FMNH	328506		https://collections-zoology.fieldmuseum.org/catalogue/2915788
Vermetus biperforatus Bieler et al., 2019	FMNH	327153	Paratype(s)	https://collections-zoology.fieldmuseum.org/catalogue/1825882
Vermetus triquetrus Bivona-Bernardi, 1832	FMNH	327229		https://collections-zoology.fieldmuseum.org/catalogue/1826172
